# Supplementary material for: In Silico Prediction of Transcription Factor Collaborations Underlying Phenotypic Sexual Dimorphism in Zebrafish (Danio rerio)
Source: Genes (Basel). 2021 Jun 7;12(6):873. doi: 10.3390/genes12060873 (PMC8227731; doi:10.3390/genes12060873)
Supplement: Supplementary file 1 [file genes-12-00873-s001.zip]

Archive with 1 entries (1 files):
- genes-1176767-supplementary.xls
