# Supplementary material for: In Silico Prediction of Transcription Factor Collaborations Underlying Phenotypic Sexual Dimorphism in Zebrafish (Danio rerio)
Source: Genes (Basel). 2021 Jun 7;12(6):873. doi: 10.3390/genes12060873 (PMC8227731; doi:10.3390/genes12060873)
Supplement: Supplementary file 1 [file genes-12-00873-s001.zip › genes-1176767-supplementary.xls]

## Sheet: Sex_gene
candidate sex determination genes
Gene_name	Ensembl_ID
cyp11a1	ENSDARG00000002347
cyp11a2	ENSDARG00000092696
amh	ENSDARG00000014357
axin1	ENSDARG00000102964
bmp15	ENSDARG00000037491
ctnnb1	ENSDARG00000014571
ctnnbip1	ENSDARG00000038954
cyp11c1	ENSDARG00000042014
cyp17a1	ENSDARG00000033566
cyp19a1a	ENSDARG00000041348
cyp19a1b	ENSDARG00000098360
cyp26b1	ENSDARG00000077121
ddx4	ENSDARG00000014373
dkk3b	ENSDARG00000070683
dmrt1	ENSDARG00000007349
dnd1	ENSDARG00000022813
dnmt3b	ENSDARG00000036791
dnmt3bb.2	ENSDARG00000057830
eef1a1l1	ENSDARG00000020850
esr2b	ENSDARG00000034181
exosc8	ENSDARG00000068755
fancl	ENSDARG00000007885
figla	ENSDARG00000087166
fshr	ENSDARG00000071494
gdf9	ENSDARG00000003229
gsdf	ENSDARG00000075301
hsd11b2	ENSDARG00000001975
ift57	ENSDARG00000021022
ift81	ENSDARG00000007444
ints3	ENSDARG00000016811
klhl10a	ENSDARG00000005814
lhcgr	ENSDARG00000026081
lhx8a	ENSDARG00000002330
naa35	ENSDARG00000012378
nabp1a	ENSDARG00000004692
nr0b1	ENSDARG00000056541
nr3c1	ENSDARG00000025032
nr5a1a	ENSDARG00000103176
nr5a2	ENSDARG00000100940
odf3b	ENSDARG00000042391
pdgfra	ENSDARG00000070494
piwil1	ENSDARG00000041699
piwil2	ENSDARG00000062601
pou5f3	ENSDARG00000044774
prkcz	ENSDARG00000043332
rbm8a	ENSDARG00000016516
rpl13	ENSDARG00000099380
rspo1	ENSDARG00000104340
sept3	ENSDARG00000030656
sept8b	ENSDARG00000014233
sox3	ENSDARG00000053569
sox9a	ENSDARG00000003293
sox9b	ENSDARG00000043923
star	ENSDARG00000006137
sycp3	ENSDARG00000013438
tbp	ENSDARG00000014994
tcf7	ENSDARG00000038672
tdrd7a	ENSDARG00000032808
tekt1	ENSDARG00000101331
ticrr	ENSDARG00000045605
tnfsf10l	ENSDARG00000004196
tp53	ENSDARG00000035559
tsc1a	ENSDARG00000026048
tuba4l	ENSDARG00000074289
tuba7l	ENSDARG00000104643
vtg1	ENSDARG00000092233
vtg5	ENSDARG00000092126
wnt11	ENSDARG00000004256
wnt4a	ENSDARG00000071208
wnt4b	ENSDARG00000040159
wt1a	ENSDARG00000031420
zp2.1	ENSDARG00000086352
zp3b	ENSDARG00000039828

## Sheet: Colour_gene
candidate colour pattern genes
Gene_name	Ensembl_ID
atp6v1e1a	ENSDARG00000014085
abhd11	ENSDARG00000069501
acd	ENSDARG00000078055
adam17a	ENSDARG00000043213
adam17b	ENSDARG00000093093
ap3d1	ENSDARG00000071424
apc	ENSDARG00000058868
arcn1a	ENSDARG00000002792
arcn1b	ENSDARG00000031214
asip2b	ENSDARG00000099781
atp6ap1a	ENSDARG00000041417
atp6ap1b	ENSDARG00000037153
atp6ap2	ENSDARG00000008735
atp6v0ca	ENSDARG00000057853
atp6v0d1	ENSDARG00000069090
atp6v1e1b	ENSDARG00000030694
atp6v1f	ENSDARG00000045543
atp6v1h	ENSDARG00000006370
atp7a	ENSDARG00000003699
atp7b	ENSDARG00000058145
atrn	ENSDARG00000062164
bcl2a	ENSDARG00000094704
bcl2b	ENSDARG00000089109
bloc1s3	ENSDARG00000068828
bloc1s4	ENSDARG00000007597
bloc1s6	ENSDARG00000042933
bmpr1ab	ENSDARG00000105045
casp3a	ENSDARG00000017905
casp3b	ENSDARG00000055045
creb1a	ENSDARG00000053586
creb1b	ENSDARG00000093420
csf1ra	ENSDARG00000102986
csf1rb	ENSDARG00000053624
cx39.4	ENSDARG00000070357
dct	ENSDARG00000006008
dock7	ENSDARG00000078675
dph1	ENSDARG00000057973
dst	ENSDARG00000101858
dtnbp1a	ENSDARG00000055115
ebna1bp2	ENSDARG00000054980
eda	ENSDARG00000074591
edaradd	ENSDARG00000062289
ednrba	ENSDARG00000089334
eed	ENSDARG00000099640
egfra	ENSDARG00000013847
elovl4a	ENSDARG00000006773
elovl4b	ENSDARG00000027495
erbb3a	ENSDARG00000006202
erbb3b	ENSDARG00000036993
ercc2	ENSDARG00000021985
fas	ENSDARG00000043586
fgfr2	ENSDARG00000058115
fkbp8	ENSDARG00000001734
foxn1	ENSDARG00000011879
frem2a	ENSDARG00000076856
frem2b	ENSDARG00000102626
gas1a	ENSDARG00000077298
gas1b	ENSDARG00000067984
gata3	ENSDARG00000016526
gfpt1	ENSDARG00000057465
ggt1a	ENSDARG00000023526
ggt1b	ENSDARG00000018342
ghra	ENSDARG00000054771
ghrb	ENSDARG00000007671
gja5b	ENSDARG00000069450
gli3	ENSDARG00000052131
gna11a	ENSDARG00000010002
gna11b	ENSDARG00000053326
gnaq	ENSDARG00000011487
gnpat	ENSDARG00000074401
gpr143	ENSDARG00000034572
hdac1	ENSDARG00000015427
hells	ENSDARG00000057738
hephl1a	ENSDARG00000059231
hephl1b	ENSDARG00000026403
hps1	ENSDARG00000026170
hps3	ENSDARG00000015749
hps4	ENSDARG00000013795
hs2st1a	ENSDARG00000099478
hs2st1b	ENSDARG00000062008
irf4a	ENSDARG00000006560
irf4b	ENSDARG00000055374
itgb1a	ENSDARG00000071863
itgb1b.1	ENSDARG00000022689
itgb1b.2	ENSDARG00000053232
jmjd6	ENSDARG00000102896
kcnj13	ENSDARG00000043443
kita	ENSDARG00000043317
kitb	ENSDARG00000056133
kitlga	ENSDARG00000070917
krt1-19	ENSDARG00000023082
krt4	ENSDARG00000017624
lef1	ENSDARG00000031894
lmx1a	ENSDARG00000020354
ltk	ENSDARG00000042861
lyst	ENSDARG00000008575
map2k1	ENSDARG00000007825
mbtps1	ENSDARG00000014634
mcoln3a	ENSDARG00000078363
mcoln3b	ENSDARG00000102050
med1	ENSDARG00000075340
mgrn1a	ENSDARG00000100072
mgrn1b	ENSDARG00000004796
mitfa	ENSDARG00000003732
mlpha	ENSDARG00000070991
mlphb	ENSDARG00000062481
myca	ENSDARG00000045695
mycb	ENSDARG00000007241
mycbp2	ENSDARG00000001220
myo5aa	ENSDARG00000061635
myo5ab	ENSDARG00000074622
myo7aa	ENSDARG00000099871
myo7ab	ENSDARG00000044632
nadl1.1	ENSDARG00000015025
nadl1.2	ENSDARG00000007149
ndp	ENSDARG00000076569
nf1a	ENSDARG00000012982
nf1b	ENSDARG00000004184
notch1a	ENSDARG00000103554
notch1b	ENSDARG00000052094
notch2	ENSDARG00000043130
nsfa	ENSDARG00000007654
nsfb	ENSDARG00000038991
ostm1	ENSDARG00000069808
pabpc1a	ENSDARG00000017219
pabpc1b	ENSDARG00000021140
pah	ENSDARG00000020143
paics	ENSDARG00000033539
pax2a	ENSDARG00000028148
pax6a	ENSDARG00000103379
pax7a	ENSDARG00000100398
pax7b	ENSDARG00000070818
pcbd1	ENSDARG00000031981
pdgfc	ENSDARG00000077588
pdpk1a	ENSDARG00000062304
pdpk1b	ENSDARG00000018285
pitx3	ENSDARG00000070069
polg	ENSDARG00000060951
pygo1	ENSDARG00000098687
qdpra	ENSDARG00000040190
rab27a	ENSDARG00000103935
rab32a	ENSDARG00000029036
rab38b	ENSDARG00000069159
rab38c	ENSDARG00000074719
rabggta	ENSDARG00000061024
rb1	ENSDARG00000006782
rbpja	ENSDARG00000003398
rbpjb	ENSDARG00000052091
recql4	ENSDARG00000077516
rpl24	ENSDARG00000099104
rps19	ENSDARG00000030602
rps20	ENSDARG00000036044
rxraa	ENSDARG00000057737
s1pr2	ENSDARG00000036548
sema3c	ENSDARG00000034300
silva	ENSDARG00000091298
skiv2l2	ENSDARG00000013457
slc24a4a	ENSDARG00000015425
slc31a1	ENSDARG00000013961
smarca5	ENSDARG00000052348
smchd1	ENSDARG00000104374
snai2	ENSDARG00000040046
sox10	ENSDARG00000077467
sox18	ENSDARG00000058598
sox9b	ENSDARG00000043923
spra	ENSDARG00000004406
sprb	ENSDARG00000058553
srm	ENSDARG00000055760
sufu	ENSDARG00000056801
tbx15	ENSDARG00000002582
tfap2a	ENSDARG00000059279
traf6	ENSDARG00000028058
trim33	ENSDARG00000016181
trpm7	ENSDARG00000036232
txndc5	ENSDARG00000009342
tyr	ENSDARG00000039077
tyrp1a	ENSDARG00000029204
tyrp1b	ENSDARG00000056151
unc119.1	ENSDARG00000009629
unc119.2	ENSDARG00000004459
vldlr	ENSDARG00000006257
vps18	ENSDARG00000070433
vps33a	ENSDARG00000101116
vps39	ENSDARG00000074471
xdh	ENSDARG00000055240
zbtb17	ENSDARG00000074548
zic2a	ENSDARG00000015554
